# Supplementary material for: Climate change impacts on dengue transmission areas in Espírito Santo state, Brazil
Source: Oxf Open Immunol. 2024 Sep 6;5(1):iqae011. doi: 10.1093/oxfimm/iqae011 (PMC11398874; doi:10.1093/oxfimm/iqae011)
Supplement: iqae011_Supplementary_Data [file iqae011_supplementary_data.zip]

Archive with 2 entries (2 files):
- Manuscript_Oxford_Immunology_Rosa_2024_without_track_changes.docx
- Supplementary Table 1.docx
